# Supplementary material for: Divergent philosophical commitments in neuroscience: Evidence from a global survey
Source: Proc Natl Acad Sci U S A. 2026 Jul 15;123(29):e2610776123. doi: 10.1073/pnas.2610776123 (PMC13389498; doi:10.1073/pnas.2610776123)
Supplement: Supplementary file 2 — Dataset S01 (XLSX) [file pnas.2610776123.sd01.xlsx]

## Sheet: Hoja1
Demographics
	D1	Gender	Male; Female; Other; Prefer not to say
	D2	Age	18-29; 30-39; 40-49; 50-59; 60-69; 70-79; 80+
	D3	Which of the following best describes your academic background?	Health Sciences (e.g., Medicine, Nursing, Pharmacy); Natural Sciences (e.g., Chemistry, Biology, Physics); Social Sciences (e.g., Psychology, Sociology, Anthropology); Engineering (e.g., Biomedical Engineering, Computer Science); Humanities (e.g., Philosophy, Linguistics); Other (open text)
	D4	Years of research experience	0-5; 6-10; 11-19; 20-29; 30-39; 40+
	D5	What is your primary research area in neuroscience?	Developmental neuroscience; Cognitive neuroscience; Molecular and cellular neuroscience; Neurogenetics; Systems neuroscience; Computational neuroscience; Translational neuroscience; Ethics and neuroscience; Neuroscience and philosophy (other than ethics); Clinical neuroscience; Other (open text); Prefer not to answer
	D6	World region of birth	North America; Central America and the Caribbean; South America; Western Europe; Eastern Europe; Northern Africa; Sub-Saharan Africa; East Asia; South Asia; Southeast Asia; Central Asia; Middle East; Oceania; Other (open text); Prefer not to answer
	D7	World region where you currently work	North America; Central America and the Caribbean; South America; Western Europe; Eastern Europe; Northern Africa; Sub-Saharan Africa; East Asia; South Asia; Southeast Asia; Central Asia; Middle East; Oceania; Other (open text); Prefer not to answer
	D8	World region where you have lived the longest	North America; Central America and the Caribbean; South America; Western Europe; Eastern Europe; Northern Africa; Sub-Saharan Africa; East Asia; South Asia; Southeast Asia; Central Asia; Middle East; Oceania; Other (open text); Prefer not to answer
	D9	Which of the following religions do you identify with the most?	Agnosticism; Atheism; Buddhism; Catholicism; Hinduism; Islam; Judaism; Orthodox Christianism; Protestant/Evangelical Christianism; Traditional/Indigenous Religion; Other (open text); Prefer not to answer
	D10	Weekly participation in religious services	Very involved (regular practice); Occasional; Rare; Not involved; N/A
	D11	Political orientation	Very conservative/voter of far-right parties; Conservative/voter of right-wing parties; Moderate/voter of parties that shift between right and left; Liberal/voter of left-wing parties; Very liberal/voter of far-left parties; I do not identify with any orientation; Other (open text); Prefer not to answer
Relevance of the Mind-Brain Problem
	1	The mind-brain problem—that is, the relationship between mental activity and neural activity—is relevant to my research	Totally disagree; Partially disagree; Neither agree nor disagree; Partially agree; Totally agree
	2	I consider the mind-brain problem to be a relevant anthropological issue	Totally disagree; Partially disagree; Neither agree nor disagree; Partially agree; Totally agree
	3	The mind-brain problem is (or should be) a topic of concern for neuroscience or neuroscientists	Totally disagree; Partially disagree; Neither agree nor disagree; Partially agree; Totally agree
Attitudes towards the Mind-Brain Problem
	4	All mental activity (thoughts, feelings, etc.) of the human being is reducible to the functioning of the brain	Totally disagree; Partially disagree; Neither agree nor disagree; Partially agree; Totally agree
	5	The human being is composed of two realities, one physical (the body) and one mental, which somehow interact with one another	Totally disagree; Partially disagree; Neither agree nor disagree; Partially agree; Totally agree
	6	The human being is a unitary reality, but mental activity is not entirely reducible to the functioning of the nervous system	Totally disagree; Partially disagree; Neither agree nor disagree; Partially agree; Totally agree
	7	The human being is a unity with two dimensions, one mental and one biological, which are distinct but inseparable	Totally disagree; Partially disagree; Neither agree nor disagree; Partially agree; Totally agree
	8	The human being is a set of functions that could be implemented in different physical substrates	Totally disagree; Partially disagree; Neither agree nor disagree; Partially agree; Totally agree
(Not included)	9	Please indicate, on a scale from 0 to 4, how important you consider each of the following disciplines for understanding the human being	Not included in this report
Neurodeterminism, free will, and computational paradigm
	10	Do you believe that brain functioning (and the mental activity associated with it) is constituted by deterministic processes (fixed interactions with no possibility of unexpected variations) or indeterministic processes (unexpected or unpredictable variations)?	(Sliding scale between left=determinate, right=indeterminate, 5=both)
	11	Computational theory proposes that brain function can be explained as a type of computational process. To what extent do you think computational theory is a good theoretical framework for understanding the brain?	(Sliding scale between 0=poor theoretical framework, 10=good theoretical framework)
	12	The computational theory of the brain is useful for my research	Totally disagree; Partially disagree; Neither agree nor disagree; Partially agree; Totally agree
	13	Human beings do not have freedom in their actions, as their nervous system determines their behavior	Totally disagree; Partially disagree; Neither agree nor disagree; Partially agree; Totally agree
Neuroessentialism and optimism
	14	Advances in neuroscience will enable us to fully understand the human being	Totally disagree; Partially disagree; Neither agree nor disagree; Partially agree; Totally agree
	15	Advances in neuroscience will allow us to read human minds by recording their brain activity	Totally disagree; Partially disagree; Neither agree nor disagree; Partially agree; Totally agree
	16	Advances in neuroscience will achieve “mental uploading,” meaning that a human’s mental activity can be transferred to a synthetic device	Totally disagree; Partially disagree; Neither agree nor disagree; Partially agree; Totally agree
	17	What we call "reality" is a simulation produced by our brain	Totally disagree; Partially disagree; Neither agree nor disagree; Partially agree; Totally agree
	18	Every mental illness results from a brain disorder and can be explained and treated by studying and treating the brain	Totally disagree; Partially disagree; Neither agree nor disagree; Partially agree; Totally agree
	19	Neuroscience is already capable, or will be in the future, of explaining the neural correlates of any mental process (desires, beliefs, decisions, etc.)	Totally disagree; Partially disagree; Neither agree nor disagree; Partially agree; Totally agree
	20	Neuroscience is already capable, or will be in the future, of explaining the existence of subjective experience, a topic often referred to in philosophy as the “hard problem of consciousness” (David Chalmers)	Totally disagree; Partially disagree; Neither agree nor disagree; Partially agree; Totally agree
	21	Our knowledge of the brain can explain why we are capable of knowing and understanding reality, including the brain itself	Totally disagree; Partially disagree; Neither agree nor disagree; Partially agree; Totally agree
	22	Considering the current state of neuroscience, what percentage of the brain (including anatomy and function) have we managed to understand?	(Sliding scale between 0=We know nothing at all; 100=We know absolutely everything)
Perceptions on the Mind-Brain Problem in neuroscience
	23	How frequent do you think the following positions on the mind-brain problem are among neuroscientists?
	23a	All mental activity (thoughts, feelings, etc.) of the human being is reducible to the functioning of the brain	Very infrequent; Infrequent; Neither frequent nor infrequent; Frequent; Very frequent
	23b	The human being is composed of two realities, one physical (the body) and one mental, which somehow interact with one another	Very infrequent; Infrequent; Neither frequent nor infrequent; Frequent; Very frequent
	23c	The human being is a unitary reality, but mental activity is not entirely reducible to the functioning of the nervous system	Very infrequent; Infrequent; Neither frequent nor infrequent; Frequent; Very frequent
	23d	The human being is a unity with two dimensions, one mental and one biological, which are distinct but inseparable	Very infrequent; Infrequent; Neither frequent nor infrequent; Frequent; Very frequent
	23e	The human being is a set of functions that could be implemented in different physical substrates	Very infrequent; Infrequent; Neither frequent nor infrequent; Frequent; Very frequent
